# Supplementary material for: Evaluating adverse drug event reporting in administrative data from emergency departments: a validation study
Source: BMC Health Serv Res. 2013 Nov 12;13:473. doi: 10.1186/1472-6963-13-473 (PMC3842633; doi:10.1186/1472-6963-13-473)
Supplement: Additional file 3 — See code set provided in an Excel spreadsheet. [file 1472-6963-13-473-S3.xlsx]

## Sheet: Codes_Linked
Code	Meaning	Category
A04.7	Enterocolitis due to Clostridium difficile	C
A80.0	Acute paralytic poliomyelitis, vaccine-associated	V
D52.1	Drug-induced folate deficiency anaemia	A1
D59.0	Drug-induced autoimmune haemolytic anaemia	A1
D59.2	Drug-induced nonautoimmune haemolytic anaemia	A1
D61.1	Drug-induced aplastic anaemia due to chemotherapy	A1
D61.9	Aplastic Anemia, unspecified	E
D62	Acute posthaemorrhagic anaemia	D
D64.2	Secondary sideroblastic anaemia due to drugs and toxins	A2
D69	Purpura and other haemorrhagic conditions	E
D69.0	Allergic purpura	C
D69.2	Other nonthrombocytopenic purpura	C
D69.5	Secondary thrombocytopenia	D
D70	Agranulocytosis	D
E03.2	Hypothyroidism due to medicaments and other exogenous substances	A2
E06.4	Drug-induced thyroiditis	A1
E15	Nondiabetic hypoglycaemic coma	C
E16.0	Drug-induced hypoglycaemia without coma	A1
E23.1	Drug-induced hypopituitarism	A1
E24.2	Drug-induced Cushing’s syndrome	A1
E27.3	Drug-induced adrenocortical insufficiency	A1
E66.1	Drug-induced obesity	A1
E86	Volume depletion	E
E87.0	Hyperosmolality and hypernatraemia	E
E87.1	Hypo-osmolality and hyponatraemia	E
E87.2	Acidosis	E
E87.3	Alkalosis	E
E87.4	Mixed disorder of acid-base balance	E
E87.5	Hyperkalaemia	E
E87.6	Hypokalaemia	E
E87.7	Fluid overload	E
E87.8	Other disorders of electrolyte and fluid balance, not elsewhere classified	E
F11	Mental and behavioural disorders due to use of opioids	A2
F11.0	Mental and behavioural disorders due to use of opioids: Acute intoxication	A2
F11.1	Mental and behavioural disorders due to use of opioids: Harmful use	A2
F11.2	Mental and behavioural disorders due to use of opioids: Dependence syndrome	A2
F11.3	Mental and behavioural disorders due to use of opioids: Withdrawal state	A2
F11.4	Mental and behavioural disorders due to use of opioids: Withdrawal state with delirium	A2
F11.5	Mental and behavioural disorders due to use of opioids: Psychotic disorder	A2
F11.6	Mental and behavioural disorders due to use of opioids: Amnesic syndrome	A2
F11.7	Mental and behavioural disorders due to use of opioids: Residual and late-onset psychotic disorder	A2
F11.8	Mental and behavioural disorders due to use of opioids: Other mental and behavioural disorders	A2
F11.9	Mental and behavioural disorders due to use of opioids: Unspecified mental and behavioural disorder	A2
F13	Mental and behavioural disorders due to use of sedatives or hypnotics	A2
F13.0	Mental and behavioural disorders due to use of sedatives or hypnotics: Acute intoxication	A2
F13.1	Mental and behavioural disorders due to use of sedatives or hypnotics: Harmful use	A2
F13.2	Mental and behavioural disorders due to use of sedatives or hypnotics: Dependence syndrome	A2
F13.3	Mental and behavioural disorders due to use of sedatives or hypnotics: Withdrawal state	A2
F13.4	Mental and behavioural disorders due to use of sedatives or hypnotics: Withdrawal state with delirium	A2
F13.5	Mental and behavioural disorders due to use of sedatives or hypnotics: Psychotic disorder	A2
F13.6	Mental and behavioural disorders due to use of sedatives or hypnotics: Amnesic syndrome	A2
F13.7	Mental and behavioural disorders due to use of sedatives or hypnotics: Residual and late-onset psychiatric disorder	A2
F13.8	Mental and behavioural disorders due to use of sedatives or hypnotics: Other mental and behavioural disorders	A2
F13.9	Mental and behavioural disorders due to use of sedatives or hypnotics: Unspecified mental and behavioural disorder	A2
F15	Mental and behavioural disorders due to use of other stimulants, including caffeine	E
F15.0	Mental and behavioural disorders due to use of other stimulants, including caffeine: Acute intoxication	A2
F15.1	Mental and behavioural disorders due to use of other stimulants, including caffeine: Harmful use	A2
F15.2	Mental and behavioural disorders due to use of other stimulants, including caffeine: Dependence syndrome	A2
F15.3	Mental and behavioural disorders due to use of other stimulants, including caffeine: Withdrawal state	A2
F15.4	Mental and behavioural disorders due to use of other stimulants, including caffeine: Withdrawal state with delirium	A2
F15.5	Mental and behavioural disorders due to use of other stimulants, including caffeine: Psychotic disorder	A2
F15.6	Mental and behavioural disorders due to use of other stimulants, including caffeine: Amnesic syndrome	A2
F15.7	Mental and behavioural disorders due to use of other stimulants, including caffeine: Residual and late-onset psychotic disorder	A2
F15.8	Mental and behavioural disorders due to use of other stimulants, including caffeine: Other mental and behavioural disorders	A2
F15.9	Mental and behavioural disorders due to use of other stimulants, including caffeine: Unspecified mental and behavioural disorder	A2
F16	Mental and behavioural disorders due to use of hallucinogens	E
F19	Mental and behavioural disorders due to multiple drug use and use of other psychoactive substances	E
F19.0	Mental and behavioural disorders due to multiple drug use and use of other psychoactive substances: Acute intoxication	A2
F19.1	Mental and behavioural disorders due to multiple drug use and use of other psychoactive substances: Harmful use	A2
F19.2	Mental and behavioural disorders due to multiple drug use and use of other psychoactive substances: Dependence syndrome	A2
F19.3	Mental and behavioural disorders due to multiple drug use and use of other psychoactive substances: Withdrawal state	A2
F19.4	Mental and behavioural disorders due to multiple drug use and use of other psychoactive substances: Withdrawal state with delirium	A2
F19.5	Mental and behavioural disorders due to multiple drug use and use of other psychoactive substances: Psychotic disorder	A2
F19.6	Mental and behavioural disorders due to multiple drug use and use of other psychoactive substances: Amnesic syndrome	A2
F19.7	Mental and behavioural disorders due to multiple drug use and use of other psychoactive substances: Residual and late-onset psychotic disorder	A2
F19.8	Mental and behavioural disorders due to multiple drug use and use of other psychoactive substances: Other mental and behavioural disorders	A2
F19.9	Mental and behavioural disorders due to multiple drug use and use of other psychoactive substances: Unspecified mental and behavioural disorder	A2
F52.0	Lack or loss of sexual desire	D
F52.1	Sexual aversion and lack of sexual enjoyment	D
F52.2	Failure of genital response	D
F52.3	Orgasmic dysfunction	D
F52.4	Premature ejaculation	D
F52.5	Nonorganic vaginismus	D
F52.6	Nonorganic dyspareunia	D
F52.7	Excessive sexual drive	D
F52.8	Other sexual dysfunction, not caused by organic disorder or disease	D
F52.9	Unspecified sexual dysfunction, not caused by organic disorder or disease	D
F55	Abuse of non-dependence-producing substances	B2
G04.0	Acute disseminated encephalitis	E
G21.0	Malignant neuroleptic syndrome	A1
G21.1	Other drug-induced secondary parkinsonism	A1
G21.2	Secondary parkinsonism due to other external agents	A2
G24.0	Drug-induced dystonia	A1
G25.0	Essential tremor	U
G25.1	Drug-induced tremor	A1
G25.3	Myoclonus	E
G25.4	Drug-induced chorea	A1
G25.6	Drug-induced tics and other tics of organic origin	A1
G40.5	Special epileptic syndromes	E
G44.4	Drug-induced headache, not elsewhere classified	A1
G62.0	Drug-induced polyneuropathy	A1
G71.1	Myotonic disorders	E
G72.0	Drug-induced myopathy	A1
G95.8	Other specified diseases of spinal cord	E
H26.3	Drug-induced cataract	A1
H40.6	Glaucoma secondary to drugs	A1
H53.0	Amblyopia ex anopsia	D
H53.1	Subjective visual disturbances	D
H53.2	Diplopia	D
H53.3	Other disorders of binocular vision	D
H53.4	Visual field defects	D
H53.5	Colour vision deficiencies	D
H53.6	Night blindness	D
H53.8	Other visual disturbances	D
H53.9	Visual disturbance, unspecified	D
H91.0	Ototoxic hearing loss	C
I26.0	Pulmonary embolism with mention of acute cor pulmonale	E
I26.9	Pulmonary embolism without mention of acute cor pulmonale	E
I42.7	Cardiomyopathy due to drugs and other external agents	A2
I44.0	Atrioventricular block, first degree	E
I44.1	Atrioventricular block, second degree	E
I44.2	Atrioventricular block, complete	E
I44.3	Other and unspecified atrioventricular block	E
I44.4	Left anterior fascicular block	E
I44.5	Left posterior fascicular block	E
I44.6	Other and unspecified fascicular block	E
I44.7	Left bundle-branch block, unspecified	E
I45.8	Other specified conduction disorders	E
I47.2	Ventricular tachycardia	E
I61.0	Intracerebral haemorrhage in hemisphere, subcortical	E
I61.1	Intracerebral haemorrhage in hemisphere, cortical	E
I61.2	Intracerebral haemorrhage in hemisphere, unspecified	E
I61.3	Intracerebral haemorrhage in brain stem	E
I61.4	Intracerebral haemorrhage in cerebellum	E
I61.5	Intracerebral haemorrhage, intraventricular	E
I61.6	Intracerebral haemorrhage, multiple localized	E
I61.8	Other intracerebral haemorrhage	E
I61.9	Intracerebral haemorrhage, unspecified	E
I80.0	Phlebitis and thrombophlebitis of superficial vessels of lower extremities	E
I80.1	Phlebitis and thrombophlebitis of femoral vein	E
I80.2	Phlebitis and thrombophlebitis of other deep vessels of lower extremities	E
I80.3	Phlebitis and thrombophlebitis of lower extremities, unspecified	E
I80.8	Phlebitis and thrombophlebitis of other sites	E
I80.9	Phlebitis and thrombophlebitis of unspecified site	E
I95.2	Hypotension due to drugs	A1
J38.5	Laryngeal spasm	E
J45.0	Predominantly allergic asthma	E
J45.1	Nonallergic asthma	D
J45.8	Mixed asthma	E
J70.2	Acute drug-induced interstitial lung disorders	A1
J70.3	Chronic drug-induced interstitial lung disorders	A1
J70.4	Drug-induced interstitial lung disorders, unspecified	A1
J81	Pulmonary oedema	E
K25	Gastric ulcer	E
K25.0	Gastric ulcer: Acute with haemorrhage	D
K25.1	Gastric ulcer: Acute with perforation	D
K25.2	Gastric ulcer: Acute with both haemorrhage and perforation	D
K25.3	Gastric ulcer: Acute without haemorrhage or perforation	D
K25.4	Gastric ulcer: Chronic or unspecified with haemorrhage	D
K25.5	Gastric ulcer: Chronic or unspecified with perforation	D
K25.6	Gastric ulcer: Chronic or unspecified with both haemorrhage and perforation	D
K25.7	Gastric ulcer: Chronic without haemorrhage or perforation	D
K25.9	Gastric ulcer: Unspecified as acute or chronic, without haemorrhage or perforation	D
K26	Duodenal ulcer	E
K26.0	Duodenal ulcer: Acute with haemorrhage	D
K26.1	Duodenal ulcer: Acute with perforation	D
K26.2	Duodenal ulcer: Acute with both haemorrhage and perforation	D
K26.3	Duodenal ulcer: Acute without haemorrhage or perforation	D
K26.4	Duodenal ulcer: Chronic or unspecified with haemorrhage	D
K26.5	Duodenal ulcer: Chronic or unspecified with perforation	D
K26.6	Duodenal ulcer: Chronic or unspecified with both haemorrhage and perforation	D
K26.7	Duodenal ulcer: Chronic without haemorrhage or perforation	D
K26.9	Duodenal ulcer: Unspecified as acute or chronic, without haemorrhage or perforation	D
K27	Peptic ulcer, site unspecified	E
K27.0	Peptic ulcer, site unspecified: Acute with haemorrhage	D
K27.1	Peptic ulcer, site unspecified: Acute with perforation	D
K27.2	Peptic ulcer, site unspecified: Acute with both haemorrhage and perforation	D
K27.3	Peptic ulcer, site unspecified: Acute without haemorrhage or perforation	D
K27.4	Peptic ulcer, site unspecified: Chronic or unspecified with haemorrhage	D
K27.5	Peptic ulcer, site unspecified: Chronic or unspecified with perforation	D
K27.6	Peptic ulcer, site unspecified: Chronic or unspecified with both haemorrhage and perforation	D
K27.7	Peptic ulcer, site unspecified: Chronic without haemorrhage or perforation	D
K27.9	Peptic ulcer, site unspecified: Unspecified as acute or chronic, without haemorrhage or perforation	D
K28.0	Gastrojejunal ulcer: Acute with haemorrhage	D
K28.1	Gastrojejunal ulcer: Acute with perforation	D
K28.2	Gastrojejunal ulcer: Acute with both haemorrhage and perforation	D
K28.3	Gastrojejunal ulcer: Acute without haemorrhage or perforation	D
K28.4	Gastrojejunal ulcer: Chronic or unspecified with haemorrhage	D
K28.5	Gastrojejunal ulcer: Chronic or unspecified with perforation	D
K28.6	Gastrojejunal ulcer: Chronic or unspecified with both haemorrhage and perforation	D
K28.7	Gastrojejunal ulcer: Chronic without haemorrhage or perforation	D
K28.9	Gastrojejunal ulcer: Unspecified as acute or chronic, without haemorrhage or perforation	D
K29.0	Acute haemorrhagic gastritis	D
K52.1	Toxic gastroenteritis and colitis	C
K71	Toxic liver disease	E
K71.0	Toxic liver disease with cholestasis	C
K71.1	Toxic liver disease with hepatic necrosis	C
K71.2	Toxic liver disease with acute hepatitis	C
K71.3	Toxic liver disease with chronic persistent hepatitis	C
K71.4	Toxic liver disease with chronic lobular hepatitis	C
K71.5	Toxic liver disease with chronic active hepatitis	C
K71.6	Toxic liver disease with hepatitis, not elsewhere classified	C
K71.7	Toxic liver disease with fibrosis and cirrhosis of liver	C
K71.8	Toxic liver disease with other disorders of liver	C
K71.9	Toxic liver disease, unspecified	C
K72.0	Acute and subacute hepatic failure	E
K85.3	Drug-induced pancreatitis	A1
K92.2	Gastrointestinal haemorrhage, unspecified	E
L10.5	Drug-induced pemphigus	A1
L23.3	Allergic contact dermatitis due to drugs in contact with skin	A2
L24.4	Irritant contact dermatitis due to drugs in contact with skin	A2
L25.1	Unspecified contact dermatitis due to drugs in contact with skin	A2
L27.0	Generalized skin eruption due to drugs and medicaments	A2
L27.1	Localized skin eruption due to drugs and medicaments	A2
L27.8	Dermatitis due to other substances taken internally	A2
L27.9	Dermatitis due to unspecified substance taken internally	A2
L29.0	Pruritus ani	D
L29.1	Pruritus scroti	D
L29.2	Pruritus vulvae	D
L29.3	Anogenital pruritus, unspecified	D
L29.8	Other pruritus	D
L29.9	Pruritus, unspecified	D
L43.2	Lichenoid drug reaction	A1
L50.0	Allergic urticaria	D
L51	Erythema multiforme	C
L51.0	Nonbullous erythema multiforme	C
L51.1	Bullous erythema multiforme	C
L51.2	Toxic epidermal necrolysis [Lyell]	C
L51.8	Other erythema multiforme	C
L51.9	Erythema multiforme, unspecified	C
L52	Erythema nodosum	E
L56.0	Drug phototoxic response	A1
L56.1	Drug photoallergic response	A1
L56.2	Photocontact dermatitis [berloque dermatitis]	C
L64.0	Drug-induced androgenic alopecia	A1
L71.0	Perioral dermatitis	E
M02.2	Postimmunization arthropathy	V
M10.2	Drug-induced gout	A1
M10.20	Drug-induced gout, multiple sites	A1
M10.21	Drug-induced gout, shoulder region	A1
M10.22	Drug-induced gout, upper arm	A1
M10.23	Drug-induced gout, forearm	A1
M10.24	Drug-induced gout, hand	A1
M10.25	Drug-induced gout, pelvic region and thigh	A1
M10.26	Drug-induced gout, lower leg	A1
M10.27	Drug-induced gout, ankle and foot	A1
M10.28	Drug-induced gout, other site	A1
M10.29	Drug-induced gout, unspecified site	A1
M31.0	Hypersensitivity angiitis	E
M32.0	Drug-induced systemic lupus erythematosus	A1
M34.2	Systemic sclerosis induced by drugs and chemicals	A2
M62.8	Other specified disorders of muscle	E
M80.4	Drug-induced osteoporosis with pathological fracture	A1
M81.4	Drug-induced osteoporosis without pathological fracture	A1
M83.5	Other drug-induced osteomalacia in adults	A1
M87.1	Osteonecrosis due to drugs	A1
N14.0	Analgesic nephropathy	A1
N14.1	Nephropathy induced by other drugs, medicaments and biological substances	A2
N14.2	Nephropathy induced by unspecified drug, medicament or biological substance	A2
N14.3	Nephropathy induced by heavy metals	A2
N14.4	Toxic nephropathy, not elsewhere classified	A2
N17.0	Acute renal failure with tubular necrosis	D
N17.1	Acute renal failure with acute cortical necrosis	D
N17.2	Acute renal failure with medullary necrosis	D
N17.8	Other acute renal failure	D
N17.9	Acute renal failure, unspecified	D
N18.0	End-stage renal disease	D
N18.9	Chronic renal failure, unspecified	D
N19	Unspecified renal failure	D
N62	Hypertrophy of breast	E
N99.0	Postprocedural renal failure	C
O26.6	Liver disorders in pregnancy, childbirth and the puerperium	D
O35.5	Maternal care for (suspected) damage to fetus by drugs	A2
O74.2	Cardiac complications of anaesthesia during labour and delivery	C
O74.3	Central nervous system complications of anaesthesia during labour and delivery	C
O74.4	Toxic reaction to local anaesthesia during labour and delivery	A1
O74.6	Other complications of spinal and epidural anaesthesia during labour and delivery	D
P04.0	Fetus and newborn affected by maternal anaesthesia and analgesia in pregnancy, labour and delivery	A1
P04.1	Fetus and newborn affected by other maternal medication	A1
P04.4	Fetus and newborn affected by maternal use of drugs of addiction	A2
P58.4	Neonatal jaundice due to drugs or toxins transmitted from mother or given to newborn	A2
P93	Reactions and intoxications due to drugs administered to fetus and newborn	A2
P96.1	Neonatal withdrawal symptoms from maternal use of drugs of addiction	A2
P96.2	Withdrawal symptoms from therapeutic use of drugs in newborn	A1
Q86.1	Fetal hydantoin syndrome	A1
Q86.2	Dysmorphism due to warfarin	A1
R00.1	Bradycardia, unspecified	E
R06.0	Dyspnoea	E
R11	Nausea and vomiting	E
R17	Unspecified jaundice	E
R21	Rash and other nonspecific skin eruption	E
R34	Anuria and oliguria	E
R41.0	Disorientation, unspecified	E
R42	Dizziness and giddiness	E
R44.0	Auditory hallucinations	E
R44.1	Visual hallucinations	E
R44.2	Other hallucinations	E
R44.3	Hallucinations, unspecified	E
R50.2	Drug-induced fever	A1
R51	Headache	E
R55	Syncope and collapse	E
R58	Haemorrhage, not elsewhere classified	E
R73.9	Hyperglycaemia, unspecified	E
R74.0	Elevation of levels of transaminase and lactic acid dehydrogenase [LDH]	E
T36-T50	Poisoning by drugs, medicaments and biological substances: “premature, excessive, inappropriate or wrong medication, formulation or route”9 -- overdose of these substances (accidental or not) - wrong substance given or taken in error	B1
T36.0	Penicillins	B1
T36.1	Cefalosporins and other beta-lactam antibiotics	B1
T36.2	Chloramphenicol group	B1
T36.3	Macrolides	B1
T36.4	Tetracyclines	B1
T36.5	Aminoglycosides	B1
T36.6	Rifamycins	B1
T36.7	Antifungal antibiotics, systemically used	B1
T36.8	Other systemic antibiotics	B1
T36.9	Systemic antibiotic, unspecified	B1
T37.0	Sulfonamides	B1
T37.1	Antimycobacterial drugs	B1
T37.2	Antimalarials and drugs acting on other blood protozoa	B1
T37.3	Other antiprotozoal drugs	B1
T37.4	Anthelminthics	B1
T37.5	Antiviral drugs	B1
T37.8	Other specified systemic anti-infectives and antiparasitics	B1
T37.9	Systemic anti-infective and antiparasitic, unspecified	B1
T38.0	Glucocorticoids and synthetic analogues	B1
T38.1	Thyroid hormones and substitutes	B1
T38.2	Antithyroid drugs	B1
T38.3	Insulin and oral hypoglycaemic [antidiabetic] drugs	B1
T38.4	Oral contraceptives	B1
T38.5	Other estrogens and progestogens	B1
T38.6	Antigonadotrophins, antiestrogens, antiandrogens, not elsewhere classified	B1
T38.7	Androgens and anabolic congeners	B1
T38.8	Other and unspecified hormones and their synthetic substitutes	B1
T38.9	Other and unspecified hormone antagonists	B1
T39.0	Salicylates	B1
T39.1	4-Aminophenol derivatives	B1
T39.2	Pyrazolone derivatives	B1
T39.3	Other nonsteroidal anti-inflammatory drugs [NSAID]	B1
T39.4	Antirheumatics, not elsewhere classified	B1
T39.8	Other nonopioid analgesics and antipyretics, not elsewhere classified	B1
T39.9	Nonopioid analgesic, antipyretic and antirheumatic, unspecified	B1
T40.0	Opium	B1
T40.1	Heroin	B1
T40.2	Poisoning by other opioids (includes morphine and codeine)	B1
T40.3	Poisoning by Methadone	B1
T40.4	Poisoning by other synthetic narcotics (buprenorphine, pethidine, destropropoxyphene etc.)	B1
T40.5	Cocaine	B1
T40.6	Poisoning by other and unspecified narcotics	B1
T40.7	Cannabis (derivatives)	B1
T40.8	Lysergide [LSD]	B1
T40.9	Other and unspecified psychodysleptics [hallucinogens]	B1
T41.0	Inhaled anaesthetics	B1
T41.1	Intravenous anaesthetics	B1
T41.2	Other and unspecified general anaesthetics	B1
T41.3	Local anaesthetics	B1
T41.4	Anaesthetic, unspecified	B1
T41.5	Therapeutic gases	B1
T42.0	Hydantoin derivatives	B1
T42.1	Iminostilbenes	B1
T42.2	Succinimides and oxazolidinediones	B1
T42.3	Barbiturates	B1
T42.4	Poisoning by benzodiazepines	B1
T42.5	Mixed antiepileptics, not elsewhere classified	B1
T42.6	Other antiepileptic and sedative-hypnotic drugs	B1
T42.7	Antiepileptic and sedative-hypnotic drugs, unspecified	B1
T42.8	Antiparkinsonism drugs and other central muscle-tone depressants	B1
T43.0	Poisoning by tricyclic and tetracyclic antidepressants	B1
T43.1	Monoamine-oxidase-inhibitor antidepressants	B1
T43.2	Poisoning by other and unspecified antidepressants	B1
T43.3	Phenothiazine antipsychotics and neuroleptics	B1
T43.4	Butyrophenone and thioxanthene neuroleptics	B1
T43.5	Other and unspecified antipsychotics and neuroleptics	B1
T43.6	Poisoning by psychostimulants with abuse potential	B1
T43.8	Other psychotropic drugs, not elsewhere classified	B1
T43.9	Psychotropic drug, unspecified	B1
T44.0	Anticholinesterase agents	B1
T44.1	Other parasympathomimetics [cholinergics]	B1
T44.2	Ganglionic blocking drugs, not elsewhere classified	B1
T44.3	Other parasympatholytics [anticholinergics and antimuscarinics] and spasmolytics, not elsewhere classified	B1
T44.4	Predominantly alpha-adrenoreceptor agonists, not elsewhere classified	B1
T44.5	Predominantly beta-adrenoreceptor agonists, not elsewhere classified	B1
T44.6	Alpha-adrenoreceptor antagonists, not elsewhere classified	B1
T44.7	Beta-adrenoreceptor antagonists, not elsewhere classified	B1
T44.8	Centrally acting and adrenergic-neuron-blocking agents, not elsewhere classified	B1
T44.9	Other and unspecified drugs primarily affecting the autonomic nervous system	B1
T45.0	Antiallergic and antiemetic drugs	B1
T45.1	Antineoplastic and immunosuppressive drugs	B1
T45.2	Vitamins, not elsewhere classified	B1
T45.3	Enzymes, not elsewhere classified	B1
T45.4	Iron and its compounds	B1
T45.5	Anticoagulants	B1
T45.6	Fibrinolysis-affecting drugs	B1
T45.7	Anticoagulant antagonists, vitamin K and other coagulants	B1
T45.8	Other primarily systemic and haematological agents	B1
T45.9	Primarily systemic and haematological agent, unspecified	B1
T46.0	Cardiac-stimulant glycosides and drugs of similar action	B1
T46.1	Calcium-channel blockers	B1
T46.2	Other antidysrhythmic drugs, not elsewhere classified	B1
T46.3	Coronary vasodilators, not elsewhere classified	B1
T46.4	Angiotensin-converting-enzyme inhibitors	B1
T46.5	Other antihypertensive drugs, not elsewhere classified	B1
T46.6	Antihyperlipidaemic and antiarteriosclerotic drugs	B1
T46.7	Peripheral vasodilators	B1
T46.8	Antivaricose drugs, including sclerosing agents	B1
T46.9	Other and unspecified agents primarily affecting the cardiovascular system	B1
T47.0	Histamine H 2 -receptor antagonists	B1
T47.1	Other antacids and anti-gastric-secretion drugs	B1
T47.2	Stimulant laxatives	B1
T47.3	Saline and osmotic laxatives	B1
T47.4	Other laxatives	B1
T47.5	Digestants	B1
T47.6	Antidiarrhoeal drugs	B1
T47.7	Emetics	B1
T47.8	Other agents primarily affecting the gastrointestinal system	B1
T47.9	Agent primarily affecting the gastrointestinal system, unspecified	B1
T48.0	Oxytocic drugs	B1
T48.1	Skeletal muscle relaxants [neuromuscular blocking agents]	B1
T48.2	Other and unspecified agents primarily acting on muscles	B1
T48.3	Antitussives	B1
T48.4	Expectorants	B1
T48.5	Anti-common-cold drugs	B1
T48.6	Antiasthmatics, not elsewhere classified	B1
T48.7	Other and unspecified agents primarily acting on the respiratory system	B1
T49.0	Local antifungal, anti-infective and anti-inflammatory drugs, not elsewhere classified	B1
T49.1	Antipruritics	B1
T49.2	Local astringents and local detergents	B1
T49.3	Emollients, demulcents and protectants	B1
T49.4	Keratolytics, keratoplastics and other hair treatment drugs and preparations	B1
T49.5	Ophthalmological drugs and preparations	B1
T49.6	Otorhinolaryngological drugs and preparations	B1
T49.7	Dental drugs, topically applied	B1
T49.8	Other topical agents	B1
T49.9	Topical agent, unspecified	B1
T50.0	Mineralocorticoids and their antagonists	B1
T50.1	Loop [high-ceiling] diuretics	B1
T50.2	Carbonic-anhydrase inhibitors, benzothiadiazides and other diuretics	B1
T50.3	Electrolytic, caloric and water-balance agents	B2
T50.4	Drugs affecting uric acid metabolism	B1
T50.5	Appetite depressants	B2
T50.6	Antidotes and chelating agents, not elsewhere classified	B1
T50.7	Analeptics and opioid receptor antagonists	B1
T50.8	Diagnostic agents	B2
T50.9	Poisoning: Other and unspecified drugs, medicaments and biological substances	B2
T78.2	Anaphylactic shock, unspecified	A2
T78.3	Angioneurotic oedema	A2
T78.4	Allergy, unspecified	A2
T78.8	Other adverse effects, not elsewhere classified	A2
T78.9	Adverse effect, unspecified	A2
T80.1	Vascular complications following infusion, transfusion and therapeutic injection	A2
T80.2	Infections following infusion, transfusion and therapeutic injection	A2
T80.3	ABO incompatibility reaction	A2
T80.4	Rh incompatibility reaction	A2
T80.5	Complications following infusion, transfusion and therapeutic injection: anaphylactic shock due to serum	A2
T80.6	Complications following infusion, transfusion and therapeutic injection: other serum reactions	A2
T80.7	Unspecified adverse drug effect	U
T80.8	Other complications following infusion, transfusion and therapeutic injection	A2
T80.9	Unspecified complication following infusion, transfusion and therapeutic injection	A2
T88.0	Infection following immunization	V
T88.1	Infection complications following immunization	V
T88.2	Shock due to anaesthesia	E
T88.3	Malignant hyperthermia due to anaesthesia	A1
T88.5	Other complications of anaesthesia	D
T88.6	Anaphylactic shock due to adverse effect of correct drug or medicament properly administered	A2
T88.7	Unspecified adverse event of drug or medicament	A2
T88.8	Other specified complications of surgical and medical care, not elsewhere classified	E
T88.9	Complication of surgical and medical care, unspecified	E
T96	Sequelae of poisoning by drugs, medicaments and biological substances	B2
X41	Accidental poisoning by and exposure to antiepileptic, sedative hypnotic, antiparkinsonism, psychotropic drugs NEC	B2
X42	Accidental poisoning by and exposure to narcotics and psychodysleptics (hallucinogens) NEC (includes diamorphine (heroin), cocaine, codeine, lysergide (LSD), morphine, pethidine, narcotic NEC, hallucinogen NEC, hydrocodone, oxycodone (oxycontin) and fentanyl, among others)	B2
X43
X44	Accidental poisoning by and exposure to other and unspecified drugs, medicaments, and biological substances	B2
X64	Intentional self-poisoning by and exposure to other and unspecified drugs, medicaments, and biological substances	E
Y12	Poisoning by and exposure to narcotics and psychodysleptics (hallucinogens) NEC, undetermined intent	E
Y14	Poisoning by and exposure to other and unspecified drugs, medicaments, and biological substances, undetermined intent	E
Y40-Y59	Adverse Drug reactions	A1
Y57.9	Complications of medical and surgical care: Drug or medicament, unspecified	A2
Y59.9	Vaccine or biological substance, unspecified	A2
Y66	Non administration of surgical and medical care	D
Y69	Unspecified misadventure during surgical and medical care	C
Y88.0	Sequelae of adverse effects caused by drugs, medicaments and biological substances in therapeutic use	A1
Z03.6	Observation for suspected toxic effect from ingested substance	A2

## Sheet: Dictionary
Green Codes	In GM modification only
Purple codes	Added
Category	If blue, proposed by Corinne
Causalty Codes		Stausberg sub-analysis
A.1	Induced by medication	X
A.2	Induced by medication or other causes	X
B.1	Poisoning by medication	X
B.2	Poisoning by or harmful use of medication or other causes	X
C	ADE very likely	X
D	ADE likely
E	ADE possible
U	ADE unlikely
V	Induced by vaccine
For our paper I propose:
A1 and B1	most specific
A1, A2, B1, B2, C	ADE likely
A-E	ADE possible
